# Supplementary material for: A 4-study replication of the moderating effects of greed on socioeconomic status and unethical behaviour
Source: Sci Data. 2017 Jan 31;4:160120. doi: 10.1038/sdata.2016.120 (PMC5283063; doi:10.1038/sdata.2016.120)
Supplement: Supplementary file 1 [file sdata2016120-isa1.zip]

Archive with 3 entries (3 files):
- i_Investigation.txt
- s_study_Patenaude.txt
- a_assay_Patenaude.txt
