# Supplementary material for: A 4-study replication of the moderating effects of greed on socioeconomic status and unethical behaviour
Source: Sci Data. 2017 Jan 31;4:160120. doi: 10.1038/sdata.2016.120 (PMC5283063; doi:10.1038/sdata.2016.120)
Supplement: Supplementary file 1 [file sdata2016120-isa1.zip › i_Investigation.txt]

# Investigation File generated for Scientific Data with Investigation File Authoring Tool version 0.1.0 on 22/11/2016 - This metadata file is CC0
ONTOLOGY SOURCE REFERENCE
Term Source Name	NCBITAXON	OBI	XCO	NCIT	ERO
Term Source File	http://data.bioontology.org/ontologies/NCBITAXON	http://data.bioontology.org/ontologies/OBI	http://data.bioontology.org/ontologies/XCO	http://data.bioontology.org/ontologies/NCIT	http://data.bioontology.org/ontologies/ERO
Term Source Version	2016AA	2014-08-18	4.15	16.05e	
Term Source Description	National Center for Biotechnology Information (NCBI) Organismal Classification	Ontology for Biomedical Investigations	Experimental Conditions Ontology	National Cancer Institute Thesaurus	Eagle-I Research Resource Ontology
INVESTIGATION
Investigation Identifier
Investigation Title
Investigation Description
Investigation Submission Date
Investigation Public Release Date
INVESTIGATION PUBLICATIONS
Investigation PubMed ID
Investigation Publication DOI
Investigation Publication Author List
Investigation Publication Title
Investigation Publication Status
Investigation Publication Status Term Accession Number
Investigation Publication Status Term Source REF
INVESTIGATION CONTACTS
Investigation Person Last Name
Investigation Person Mid Initials
Investigation Person First Name
Investigation Person Address
Investigation Person Phone
Investigation Person Fax
Investigation Person Email
Investigation Person Affiliation
Investigation Person Roles
Investigation Person Roles Term Accession Number
Investigation Person Roles Term Source REF
STUDY
Study Identifier	10.1038/sdata.2016.120
Study Title	A 4-study replication of the moderating effects of greed on socioeconomic status and unethical behaviour
Study Submission Date	04/07/2016
Study Public Release Date	31/01/2017
Study Description	http://www.nature.com/articles/sdata2016120#abstract
Study File Name	s_study_Patenaude.txt
Comment[Subject Keywords]	///;//
Comment[Manuscript Licence]	CC BY-4.0
Comment[Experimental Metadata Licence]	CC0
Comment[Supplementary Information File Name]	
Comment[Supplementary Information File Type]	x-zip-compressed
Comment[Supplementary Information File URL]	http://www.nature.com/articles/sdata2016120#supplementary-information
Comment[Data Repository]	Open Science Framework
Comment[Data Record Accession]	doi:10.17605/OSF.IO/92QKX
Comment[Data Record URI]	http://dx.doi.org/10.17605/OSF.IO/92QKX
STUDY DESIGN DESCRIPTORS
Study Design Type	parallel group design
Study Design Type Term Accession Number	OBI:0500006
Study Design Type Term Source REF	OBI
STUDY PUBLICATIONS
Study PubMed ID
Study Publication DOI
Study Publication Author List
Study Publication Title
Study Publication Status
Study Publication Status Term Accession Number
Study Publication Status Term Source REF
STUDY FACTORS
Study Factor Name	priming condition
Study Factor Type	experimental condition
Study Factor Type Term Accession Number	XCO:0000000
Study Factor Type Term Source REF	XCO
STUDY ASSAYS
Study Assay Measurement Type	Reproducibility
Study Assay Measurement Type Term Accession Number	NCIT:C15318
Study Assay Measurement Type Term Source REF	NCIT
Study Assay Technology Type	survey method
Study Assay Technology Type Term Accession Number	ERO:0001320
Study Assay Technology Type Term Source REF	ERO
Study Assay Technology Platform	""
Study Assay File Name	a_assay_Patenaude.txt
STUDY PROTOCOLS
Study Protocol Name	Participants and Recruitment	Materials and Procedure
Study Protocol Type	selection	protocol
Study Protocol Type Term Accession Number	OBI:0001928	OBI:0000272
Study Protocol Type Term Source REF	OBI	OBI
Study Protocol Description		
Study Protocol URI	""	""
Study Protocol Version		
Study Protocol Parameters Name	""	""
Study Protocol Parameters Name Term Accession Number	""	""
Study Protocol Parameters Name Term Source REF	""	""
Study Protocol Components Name	""	""
Study Protocol Components Type	""	""
Study Protocol Components Type Term Accession Number	""	""
Study Protocol Components Type Term Source REF	""	""
STUDY CONTACTS
Study Person Last Name	Balakrishnan	Palma	Patenaude	Campbell
Study Person First Name	Anjana	Paolo A.	Joshua	Lorne
Study Person Mid Initials				
Study Person Email	""	""	jpatena3@uwo.ca	""
Study Person Phone				
Study Person Fax				
Study Person Address				
Study Person Affiliation	Western University, Department of Psychology, London, N6A 3K7 Ontario, Canada	Western University, Department of Psychology, London, N6A 3K7 Ontario, Canada	Western University, Department of Psychology, London, N6A 3K7 Ontario, Canada	Western University, Department of Psychology, London, N6A 3K7 Ontario, Canada
Study Person Roles				
Study Person Roles Term Accession Number				
Study Person Roles Term Source REF				
Comment[Study Person ORCID]				0000-0002-9071-4845
Comment[Funder]				
Comment[FundRef ID]				
Comment[Funder Term Source REF]				
Comment[Grant Identifier]				
