# Supplementary material for: A 4-study replication of the moderating effects of greed on socioeconomic status and unethical behaviour
Source: Sci Data. 2017 Jan 31;4:160120. doi: 10.1038/sdata.2016.120 (PMC5283063; doi:10.1038/sdata.2016.120)
Supplement: Supplementary file 1 [file sdata2016120-isa1.zip › s_study_Patenaude.txt]

Source Name	Characteristics[organism]	Term Source REF	Term Accession Number	Protocol REF	Comment[number of participants]	Sample Name	Factor Value[priming condition]
Mechanical Turk	Homo sapiens	NCBITAXON	NCBITaxon:9606	Participants and Recruitment	264	Replication 1	greed/neutral
Mechanical Turk	Homo sapiens	NCBITAXON	NCBITaxon:9606	Participants and Recruitment	257	Replication 2	greed/neutral
Mechanical Turk	Homo sapiens	NCBITAXON	NCBITaxon:9606	Participants and Recruitment	306	Replication 3	greed/neutral
Western University undergraduates	Homo sapiens	NCBITAXON	NCBITaxon:9606	Participants and Recruitment	114	Replication 4	greed/neutral
