# Supplementary material for: A 4-study replication of the moderating effects of greed on socioeconomic status and unethical behaviour
Source: Sci Data. 2017 Jan 31;4:160120. doi: 10.1038/sdata.2016.120 (PMC5283063; doi:10.1038/sdata.2016.120)
Supplement: Supplementary file 1 [file sdata2016120-isa1.zip › a_assay_Patenaude.txt]

Sample Name	Protocol REF	Comment[number of participants]	Assay Name	Raw Data File	Comment[Data Repository]	Comment[Data Record Accession]	Comment[Data Record URI]	Factor Value[priming condition]
Replication 1	Materials and Procedure	113	Replication 1_greed	doi:10.17605/OSF.IO/92QKX	Open Science Framework	doi:10.17605/OSF.IO/92QKX	http://dx.doi.org/10.17605/OSF.IO/92QKX	greed
Replication 2	Materials and Procedure	95	Replication 2_greed	doi:10.17605/OSF.IO/92QKX	Open Science Framework	doi:10.17605/OSF.IO/92QKX	http://dx.doi.org/10.17605/OSF.IO/92QKX	greed
Replication 3	Materials and Procedure	141	Replication 3_greed	doi:10.17605/OSF.IO/92QKX	Open Science Framework	doi:10.17605/OSF.IO/92QKX	http://dx.doi.org/10.17605/OSF.IO/92QKX	greed
Replication 4	Materials and Procedure	48	Replication 4_greed	doi:10.17605/OSF.IO/92QKX	Open Science Framework	doi:10.17605/OSF.IO/92QKX	http://dx.doi.org/10.17605/OSF.IO/92QKX	greed
Replication 1	Materials and Procedure	151	Replication 1_neutral	doi:10.17605/OSF.IO/92QKX	Open Science Framework	doi:10.17605/OSF.IO/92QKX	http://dx.doi.org/10.17605/OSF.IO/92QKX	neutral
Replication 2	Materials and Procedure	162	Replication 2_neutral	doi:10.17605/OSF.IO/92QKX	Open Science Framework	doi:10.17605/OSF.IO/92QKX	http://dx.doi.org/10.17605/OSF.IO/92QKX	neutral
Replication 3	Materials and Procedure	165	Replication 3_neutral	doi:10.17605/OSF.IO/92QKX	Open Science Framework	doi:10.17605/OSF.IO/92QKX	http://dx.doi.org/10.17605/OSF.IO/92QKX	neutral
Replication 4	Materials and Procedure	66	Replication 4_neutral	doi:10.17605/OSF.IO/92QKX	Open Science Framework	doi:10.17605/OSF.IO/92QKX	http://dx.doi.org/10.17605/OSF.IO/92QKX	neutral
